# Supplementary material for: Community Awareness and Perceptions of Genitourinary Malformations: A Cross-Sectional Survey Study
Source: Healthcare (Basel). 2024 Dec 19;12(24):2558. doi: 10.3390/healthcare12242558 (PMC11675782; doi:10.3390/healthcare12242558)
Supplement: Supplementary file 1 [file healthcare-12-02558-s001.zip]

Archive with 1 entries (1 files):
- healthcare-3302233-supplementary.pdf
